# Supplementary material for: Centralized rapid genetic diagnosis of combined immunodeficiency in Japan
Source: Pediatr Int. 2025 Jun 3;67(1):e70085. doi: 10.1111/ped.70085 (PMC12130913; doi:10.1111/ped.70085)
Supplement: Supplementary file 1 — Table S1. [file PED-67-e70085-s002.xlsx]

## Sheet: Sheet2
Table S1	List of primers
pool number	Ion AmpliSeq Forward Primer	Ion AmpliSeq Reverse Primer	Gene
pool 1	CTGCAAATTTATATCCATCATCCGAAAGG	ACCAGAGAAATCCAGAGGAAAGTCATAT	ATM
pool 1	ACTTTCTCGTTTTCTAAAAGACGTGACT	TTTGCCTCAGAGAGATCATCAAGATTAT	PRKDC
pool 1	AGGCAAAGCATTAGGTACTTGGTT	TGGTGCTTTTCTATACCACATTCTCTC	ATM
pool 1	GGTAGTTTAGTTGAGGTTGACAGAGA	GCCAAACAAGAAAAGCATCTGAAATAGAA	ATM
pool 1	ACAGAATGTCTGAGAATAGCAAAACCA	GCGACAGTAATCTGTTAAGCCATTTATT	ATM
pool 1	CACACACGCCAAAGATACATCA	CAAAGCCACATGTAAAGACTTGGTTA	AK2
pool 1	AAGACTGGTGTCCTGAACTAGAAGA	TTGTTTAGAATGAGGAGAGAGGCAAAA	ATM
pool 1	TCCACTGCATACAGGAACTCCTA	ACAGTGTTTTCAGGTAGCCCAA	IL7R
pool 1	TTTCTGTTAAGCAGTCACTACCATTGTA	CTGTAAAGTGAGCAGCACAAGAC	ATM
pool 1	TGACAATCATCACCAAGTTCGCAT	CAACTGTGAGCTGTTACTATGTAAGACA	ATM
pool 1	CCAGGTGACCCCATGCTAAA	CGTCCTGTACGAGCTCTTCAC	JAK3
pool 1	GTTCATACTTGCAAACGACACACT	TGGTTTTAAGTAAGCTGCCTCATTAA	MAGT1
pool 1	ATTTTCCATCGCATGTGATTAAAGCAA	AGAAGGAATGTTCTATTATTAAACTCATCATGT	ATM
pool 1	GCGCAGTCTCTGGTCACT	GGAAGCTCGGGACTGCTG	CRACM1
pool 1	CACCCGGCCTAAAGTTGTAGTT	GCTAAGCGAAATTCTGCTTTAAATGACT	ATM
pool 1	TCCTGTGGCGAGCACTTG	CAGGATCCCTGCCAACGA	ZAP70
pool 1	CCTCTTATGTACCAATTGGCTGCTA	GAGTAACTTATGTGATGTGAGAAGACAAA	ATM
pool 1	GCCCACCCACTGGTGAA	CTCAGCCAGACTGCAGGAC	ZAP70
pool 1	TGAGTTTACATACGTCATCTTTCATGGG	ATTCTGGAGCCCCCTAGAGT	AK2
pool 1	GTCAGCATGACAACAAATGAAAGCA	ACTGGCCAGAGCAATCTGAAG	STIM1
pool 1	CTTCCAGTGCCTGACCTTGAT	ACAGCCTCATGAGTTGGTACAG	LCK
pool 1	ACAGTGCAGATCTAGATTCTGAGGAATA	ACAGCCTGTAATGTAATTGAATCTTGGT	AK2
pool 1	TTTCAAATTTCCACATGACAATGAAGAAGAA	CATGCTCACTCTCTTTACTCATTTCCA	PTPRC
pool 1	CCCAACTATGGGTGGGAGACA	CTGGGAGGTCTCTCCATGGT	ADA
pool 1	AAAACCCCACTCAATGACTAGATTTT	AAATCGAGACTCCTACCCAGATATCTT	DCLRE1C
pool 1	CCGTTTATGTGAGATAATTCAACCTGTG	CTCTTCAAGCTTCCAGCCAAATT	PNP
pool 1	CCTAGACCAGTGAGCCAACT	GCCAGGCCTCTCTGCAT	PNP
pool 1	GGGTCCTTATCTCTAGCAGATGTTTTG	CTTACATCTGGTAAATGAGGCTCCTT	CD3e
pool 1	AACACTTTCAAGTGGGCCTCA	CCGGTACCTGTGAGTCAGCTA	CD3d
pool 1	CGTCGACAGAGCAAGACCTT	AGATGATGCCAAAGTTAAAACCAGTAGA	PRKDC
pool 1	GCCCAGCTGTTGGCAAGA	TGGGAGACAGTTACCTCTGACTT	CD3ζ
pool 1	ACACATGTGAGGGTCGAGTC	TGGCTCCATCCTTCTGAGGTT	CD3ζ
pool 1	ATTTGAGGAGGGCAGGATTTGAA	AAACCAGCAGAGACTCCTTTTCTC	CD3ζ
pool 1	CTGCTGACAGATGGATGAGTGT	TTTTGTTTCAGTGCAGAAGCAAATAGTT	RAG2
pool 1	ACAAGCGGCCTTTCCATGA	ACACTCGCTGGCCACTAGTA	FOXN1
pool 1	TGCAATGAGTCTGCCAGATCAG	CTGAGGGAGTGTCTCATGTAATAATTGG	LIG4
pool 1	AAACATATTTTGAACACACTGGGCTTA	GCCTGGATGGATACCTGAAGACT	PRKDC
pool 1	AGGGTTCAGGAGCATCAGTAACT	GTCTTGGCAAGGCATCTTCTTG	ADA
pool 1	GGGTTTTTGCTAGTTCAGCTCT	GGCTTCTGGCACATAAAACATATAAGTT	PRKDC
pool 1	GCTGTCATATAGCGGCTCAGAA	GTGTTCCCCTAAGGCAGGTC	JAK3
pool 1	ACTTTTCTGTCATCCAATACTTCCACAA	GTTTTTCTTTACTTGTCCATTCTGAGCA	PTPRC
pool 1	ACCTCGAAATGCAAGGAGATGAT	CACTCCTGAAGGGCACAGATG	JAK3
pool 1	CTTCCCGGGCGTCTCAA	CTCCAAATGCGAAATCAGGCT	CD8A
pool 1	GGATGTCAGTCTGCCCTTCTGT	GCAAGGAAGTGGATCCCTGA	JAK3
pool 1	ACCAGCCTCTCTTCCCAAAAC	TGCCATTACTGGTAGACCCAGA	FOXN1
pool 1	CAAAGGCCACAGGCTATTCTACA	ACTCATGCCTTCACTGCTCAC	JAK3
pool 1	GTGCCGACGACAGCTACTA	GGAGAACTTGCGGAAGTTGATG	ZAP70
pool 1	CCAACCCTGCTCACTTCATCA	TGTACATCAAAGGCTCCTTCCTTC	STIM1
pool 1	CTTTCTTCATTTTGATAGCTCCAAGCC	AGAGTATTTCCAGCTTCAACTTCCAA	PTPRC
pool 1	CCCCAGCCAAATGCTGTAGAG	CGGAGTATGTCACATGGTTTATCAGG	MAGT1
pool 1	GAAAAAGCAACTGGAAGAGAGGTG	CCTAGGCAGGTGGATTCTGTT	PTPRC
pool 1	ACAAGTTGCATTCTTCTTTTCAAACACA	GGGTCTCTCAGTGTTTCTCACTTTTT	MAGT1
pool 1	CAATTCCTGAGAACTGGCCCTT	CTAACTCACGGTTTGCTGATTATTTCC	PRKDC
pool 1	CTGGCTTTGCCTCTGGGA	ACTTCGGGCCACTCAGT	STIM1
pool 1	ATATTCAACAAAGCGACGGCTA	TCCTTCAAGGATACTTCTACTGGTCAT	PRKDC
pool 1	CATTACTGGCGCTGAACCAT	GAGTCTGTTTCCTCGCCAATAGAG	STIM1
pool 1	TTCCCGACAAAGAACTTCTGTCA	TGTTAAGTCTGTGAAATTCTGGTGTATT	PRKDC
pool 1	CCCACAGTATCCCTGGTCTCTT	CCAGATTGGCCCCACTGTTC	IL2RG
pool 1	TGCTCCTGACAGTACAGTTTTGT	GGTTCTAAACTACTGAGAATGAAGCTCA	PRKDC
pool 1	AGTTAGTACCACTTAGGGCTACAGG	TTGACCCCTGACCTGGACATA	IL2RG
pool 1	GCTGATGCCCAATCCCTAAAGT	TCCTGTATAGAGAGGCAGAAAGCA	ADA
pool 1	CGCCTTGTGTTTTCCTTGCTTA	CCTTGGCAGGAATCTCCTCTG	CD3e
pool 1	CCTATTTCTTAATCTGGGTGATGCGT	TGAAGCTGAAAAAGAAGACGACTGTT	DCLRE1C
pool 1	GACTGTCATCTCTGTGCAGGT	GCTGAGTTACCTAAACGAGAGCATTTA	DCLRE1C
pool 1	AGCTGATAGCCACCAACAATAACAAA	CCAATAATATCCGGCCTGCCA	RAG2
pool 1	GCAAGCTGGTTGATGTTCACAT	GCATGACCCTGAGGCTCTTTA	NHEJ1
pool 1	AATCCCTCTGCCAGTACAGTTTC	GGTGTTTCAGGACATCTTCCATCTC	RAG1
pool 1	CATGAGAATGAATACACAGGGAGGAA	GGTTCTCAGACCTTTCAAAGGCT	CD8A
pool 1	CAACAGGTGAAAATCCGTCTCTACA	CAAGAAGCGTATCCCGCTGA	RMRP
pool 1	CTGGCGCAAGCTCTACTTGA	CGCTCACCACGGTTTCTCC	CRACM1
pool 1	GGGAGGTGGTGTCAATACGA	CCCTCCCGTTCCCCTCTT	LCK
pool 1	TGGGCCCCTCCTCATCTC	ACCCCACCCTCCCAGTT	CORO1A
pool 1	GGAACAGACCAGTGACGTGAA	GGGTCTGCTTGGCCAGA	LCK
pool 1	ACCATCATCTGGTCAGAGCTCA	CTGCTTCTGAGAATCCATCACTACA	PRKDC
pool 1	AGGGCAAGGCCCCATTATATC	GGCCTGTAGTGCTGGTCATTT	LCK
pool 1	CCTTTCCTGCACTATCTCTCCAT	CTTGTAGAACCTGTGGGAAGGG	CORO1A
pool 1	CTCTGGGAGTCCTCAGTGGATA	TGTTAACCAAGCCAACTGCCA	ZAP70
pool 1	TGCAGGAACGTAGGCTCTAAC	GCTACGTGCCAATTTTTGTATTTGAGAA	PRKDC
pool 1	TTCAGTGGAGGTTAACATTCATCAAGATT	ACAGAACTGTTTTAGATATGCTGGGTAT	ATM
pool 1	AACCTAGATCCTAATTGTATCCTCACACA	GCTTCTCTAGCAATACAGTGTAACCAAT	NHEJ1
pool 1	TCTTTGTTGCTTGGTTCTTTGTTTGT	CCTGGCCTTAATTTCCACATTTGTAAAA	ATM
pool 1	CGTGCAACTTGTTCTGGGAGA	CCTCCTTCAGGCAGTAGATGAG	ZAP70
pool 1	GTAGCAAAGCCTATGATGAGAACTCT	GGTAACAGAAAAGCTGCACTTTAGGA	ATM
pool 1	CCATCATGGTGCCCTTCGG	CGTAAGGCCAAAGCACTGGAA	CRACM1
pool 1	TTTAGCAGTATGTTGAGTTTATGGCAGA	CGAAGACAGCTGGTGAAAAATCC	ATM
pool 1	GCAGAGCAGGGAGAATATATGCTG	CTTCCTGCTTAGCAAGGTTGATCT	STIM1
pool 1	ACAAGATGTTCATAGAGTTTTAGTGGCT	AGGAATCCACTAGTTCTGTTATGATGGA	ATM
pool 1	GGGTGAGGTCAGTCCATTTTCAG	TGTTGGTGGAAATGAGCTGGTTT	STAT5B
pool 1	GTATCCTGTTCATCTTTATTGCCCCTAT	AAGTAGCTACACTGCGCGT	ATM
pool 1	AACACAACCACATCTATGGAAGCA	AATGTAGTTTGAGGCCTTCACTTGT	PRKDC
pool 1	ACATGTGGTTTCTTGCCTTTGTA	GCCCAGCCCATGTAATTTTGAC	ATM
pool 1	TGCAGTGTTCGTGTCGGA	CAACCAGTGGGAACAACCATCT	CORO1A
pool 1	ACATTTAGAGTTGGGAGTTACATATTGG	TTTGGGTTTTACACACACATAACTCCT	ATM
pool 1	AACCCATCGATTTGAATCCTTTCTCA	GCCAGATTGCTACTAAAACAGAAAAAGT	PRKDC
pool 1	CCGCAAGATGGGATTATGGTGA	ATACTGAATACTACAGGCAACAGAAAAC	ATM
pool 1	GCTCCCTGGAAAGCAGTGTTT	CAATGATGTCTACCTTCTAACAACTTCCT	DCLRE1C
pool 1	TTTACCACAGCAATGTGTGTTCTTTG	ATCCACAGATAGCAAAAGAAAAATAGGA	ATM
pool 1	ACGTCCTTTACTTTTCTGTATTCGTTCT	TTGCTTTACTAGTTAAACGAGAAGATTCATCA	LIG4
pool 1	CTTTTCTTAGACATGCTCAAGTTCTTGTG	CAATTCTTCAAAGACACCATGTGATTCT	ATM
pool 1	AAGAAGCAAAATGCTGAGAAGCAG	ACCCACCACCAGGATATCTCTT	STIM1
pool 1	CTCTGAGAAGTTTAAATGTTGGGTAGT	TATCTCTACAGAGAGTAACACAGCAA	ATM
pool 1	GCTGTGTTTATACTTCCCTTGTCTGT	TCTCCAGAAACGACTTGAAGTAAAGAAAA	IL7R
pool 1	CCCCCAAGGGAAGGTAATTAAGTG	TACAGGCTCACGTGCATGTAT	STAT5B
pool 1	CAACAGAAATGCATCAGTGGCA	CCGTTTTGAAGATTGTTGAGAAATTGGA	PRKDC
pool 1	GGTCCCCAGAGACTGACTTCAT	GGCCTCCTGTTGGACACTG	STAT5B
pool 1	TGCAGAGAAGTGACATGAAAGCA	TTGGAGTGCTACAACACGTTCA	PRKDC
pool 1	CCCACAGGAAGTGCCTGAAA	GGGTGGATGCTGAGGTCTTTG	RAC2
pool 1	CTGCCCCATTGTCCCTGATTA	CCTTCGACAAGCCCAAAGTG	ADA
pool 1	GAAAACCTGTACTAGGCAAATCCTTCA	CTAGTGGGTCCTGAAAGCTTGG	PTPRC
pool 1	TCTAATTAGGATATTGTAAGAGTACCATGTCT	GGGTAGAAGCTGAGATAGTATCATCA	ATM
pool 1	TGAAATGTGTATGCCCACCTGAA	ACACTTAAAGTGGAACTGTCTTGATGTC	PTPRC
pool 1	AATTAGAGATGCTGAACAAAAGGACTT	CATGAAGATGGTTTTCTAGAGCATCCT	ATM
pool 1	GGGAAGACTGATGTAATGATCTCACT	GTCGTCATGTACTTTTCATATTTGCACAA	PTPRC
pool 1	GTCATGCAACAGGTCTTCCAGAT	TTTATATGTTTTTGGTGAACTAACAGAAGTACA	ATM
pool 1	GATGGATCTGAAGCAATTCCTCTAACT	CCAAATCATCCTCCAGAAATCATCAACA	PTPRC
pool 1	TGCTACTCTAGATCTTACATAAGAGCAA	CCAGTGCATTCACCAACAGGATAT	MAGT1
pool 1	CTAGAGTCACCAGTTCCTCCCT	CCAGATCCTAAGTCCCCAGCAT	RAC2
pool 1	AGCTATGAGCCCTCTCACGA	CAGCAATACTGAGCCTCGAATTTTG	LCK
pool 1	CCGATGGAGCCCACGTT	GCAGGTTAACAACAGGGCTTGA	JAK3
pool 1	AACCCGACTCTAAACCACCAATC	TGTCCCCAGGCTCACTATAACA	STAT5B
pool 1	TTGCCAGGACATGAGACAAGTAG	GCACCAGCCCCTCATCAT	STAT5B
pool 1	CGTTCAAAACGGCACTCACC	GCTAAGGCCACCCTGTACTTT	PRKDC
pool 1	AGGTTTTCTGCAAGATACGTTTCCT	CCAAGGCTAAGCAGGAGGTC	IL7R
pool 1	ACGTTTAGAAGACTTTATGGCATCTCAT	GGTATGGTATGTGTGTTGCTGGT	ATM
pool 1	AATGTTCATTCTCAGTATGACACCAA	ACTGCCTTGTCCACTGAATGT	PRKDC
pool 1	AGACAGTGATGTGTGTTCTGAAATTGT	GCCGATCTAGATGTTTAATTGTTTCAGG	ATM
pool 1	TCCCTGTAAATAACTGTGTGTGAAACA	AAAGGCAATTCGTCCTCAGGTAG	PRKDC
pool 1	TCCCTGACAAGTAGTTAAGTCCTCA	TGAGAATACTCAGGGCAAGACTCT	ATM
pool 1	AAAATCCAAGTTCCTCACACCATAAGT	TGAAGTAAGTTGACAATTTTGGTTTTGCT	PRKDC
pool 1	TTTGTCCTTTGATGCTTAGGAAGGT	GGCTAATTCATCCAACTCCAGCTC	ATM
pool 1	GCTTTCTATCTGCAGACTCCCA	ACATGCTTTGTGTTTTCTGTGTTTGTT	PRKDC
pool 1	GTTTAGGTCCTTCTATATGATCCACTCT	TGAAAAACTGACAACAGGACCTTCTTAA	ATM
pool 1	TGCTGACATAATGGAACACTAGCTTT	CAGTCATGCTCATGGGTTTAGGT	PRKDC
pool 1	GTGTCCTTGGCTGCTACTGTTA	GGTTAACCTGCATAAAATTTAATGTCTTCCA	ATM
pool 1	GAAGCTATTTTAAGCACACTCAGCA	TGAGTGCCTGACCTCTCTGATT	PRKDC
pool 1	CATAGCAATCATATTCACGGGCAAA	GAACAGAATTGCAGAATTTGGTGGTTA	LIG4
pool 1	GTCCCCGATTGTGACCCA	CTGGCTGACGAAGTGTTTTTATCAAA	PRKDC
pool 1	GAATGGTACTCAGCCTGAAAGACTT	CTCCTGATGTCCTCAGATGGG	PRKDC
pool 1	GTTCACTTGGAACAATGTGATGTAGAGA	ATTGCAGCACTTCCATTACGTTG	PTPRC
pool 1	CGCCCTAATTAAAGTTCACCTAAGTGG	TCAAGTTTTCCATGGCTCGTGTATT	PRKDC
pool 1	GGTTCCTAAATGGATGAGACCCTCTT	AGTTGAGAATGCAATGCTGGGA	CD3e
pool 1	GCCACTATCTCAACCACCATGTA	CTTTTGGCTTTAGGTCCAGTCATAGTAT	PRKDC
pool 1	CTACCACACAACTCAAGGGAGAAG	CAATGAGCCGCACGATGTAG	ZAP70
pool 1	ACACCCACACAGGATGGTTATC	GGTTCATTCCCTGAAGTCTTTACAACAT	PRKDC
pool 1	AACCTATCCCTCAACAAGTGCTTC	GCCTTGCCTCATTCTCTGATTCT	FOXN1
pool 1	AGTGATTATCCCTTTCTGCATTCAATGA	GATTGGAGACAGACATCTGAACAACT	PRKDC
pool 1	CACACACCCTCCTGCTATGG	TGAGGGATTGATGGCATCCAG	FOXN1
pool 1	AAGCAATATGCAGCAGCCTACT	CAAGCGCATCATCATCCGT	PRKDC
pool 1	CAAATGTCAGATGATGCAGCACAA	GCTCACTGTGCTGAAAACAGTCT	PRKDC
pool 1	GAACAGAAAGAAGGAAATAGGTGGTATGA	CAAGATGATGTTGACAGAGCCAAATAT	PRKDC
pool 1	AGGAATGTGTATTCTGAGAAGGCAAAG	CATGTTCGAGCATCCTCTGTCA	PRKDC
pool 1	GGGATAATAAAGCACCGTGGTGA	GTTGCATGTTGGAGAGGGACTA	PRKDC
pool 1	CACCACTTGGACAGCCCTT	CCCCAACCACGCTCTGTT	CD8A
pool 1	GTCCCAGATCAGCCACTCAT	GGGCCACTCTTCTTTGCAG	JAK3
pool 1	CTTCCACTAACCCCCAGACAG	TTGGGTTTTGGCATAAGAGATCTAAGG	CD3d
pool 1	TCGCGGACCACGTAGTAGT	CGGATTATCCTGGGATCCTCTCTG	JAK3
pool 1	CAAGTCCACCAATAACAGCCAAAAG	ACCACAATAATTTTGATTGCTTTCATTTCAGA	MAGT1
pool 1	GAATCCTGCACCCACTAAAATCTG	AAAGGGATAGGGAGTGGATGGT	JAK3
pool 1	CATCTAGGAAACCTGTGGGAACA	GGGCTCCAGCTCCATAAAGG	FOXN1
pool 1	CCAGCTGATGGGAGTGTAACT	ATTAAGCCATCCACCATGTGGTT	DCLRE1C
pool 1	GTCCTCACTCTCATGGCAGAC	GGTAAGGTGACTGGTCTTCTTGTT	FOXN1
pool 1	TGTCGCCTAGCGGGTCATA	CGATCTTCGAGGAGAGACACCT	JAK3
pool 1	ACACCTGAAGAAGCTCAAAAGGAA	GGACCATGGACTGGATATCTCCT	RAG1
pool 1	TTTGGTGTTTTCCCTCCATGGAT	TGATGGACAAGTTTTCTTCTTTGGACA	RAG2
pool 1	GCTGCAGTCAGTACCACAAGATG	CGGAACCTCTTTGCAATGGTG	RAG1
pool 1	CACCTGCTGAGTGAAAGAGGATA	GCAGGAGCTCTCATCGTCAG	CD3d
pool 1	AGAAGATCGCCAACTGCAGTAAG	GGAATTCAAGACGCTCAGAAAGG	RAG1
pool 1	GCAGACTTACCCGACTTGGAATTT	TACACATAATTTATATCACATTGGATGGCTAAC	DCLRE1C
pool 1	GAGTGTGACTTACGATGCCAGA	TGACAAGGGTAGATGTTTGTTTCC	STAT5B
pool 1	ACGGCCTTCGTTCGCTT	CGACTCACCCCGTGTCT	LCK
pool 1	TGCCACTCCTTGTCATCTCTTATCT	GGCTGCACCATGAAAGAACTGTA	LIG4
pool 1	GTTCTCACTGTCTATACTGGCTGTAG	ACGTGTTCTCATTGGTATTCTTTCCAA	PRKDC
pool 1	CAGAGTCTCATGCCCTAGCTTTTTA	TGGTGAGATGATGGCCTATAATCCTAAT	LIG4
pool 1	CATGCCCATCAGAGGACGAAT	TCATGTAAATGGGTTACTTGCCTATGAA	NHEJ1
pool 1	ATCATGCAGTTGCCTACAGACTT	AGAAAGGAAGTTTAACCATACAGCAAGTA	LIG4
pool 1	CCTATGAGGGTACCAGAGACAGT	TCAGGGAATGAAAAGTACATAAAAATTGAAGC	ATM
pool 1	CATCACTCACTCAGCCTGGTT	TGGGTTTAATCTGCCAAGGGTT	ADA
pool 1	CTAGCAGTAGACCGACCTGGA	GTCTCTCTGTCTTCTTCTATCTCTGACT	JAK3
pool 1	GGGAGACTGATCCTTTGCATATTTCAA	GCCTTGCCTGCATAGAGTAATTTATATTC	PTPRC
pool 1	CTCACCGTTCCAGCCAGAAATA	CAGGAGCTGTTGTGAGGATTAAACA	IL2RG
pool 1	AGCAAAGCTAAATGTTAATGAGAATGTGG	TCCTGTGACCACTGGAGAACA	PTPRC
pool 1	GGCAACATAGCAAGACTCCCT	TGGTCCGAAGCTGGATCAC	DCLRE1C
pool 1	GGCTCTAGGATGGGATCTGACAT	CCACAGTGTCAGAAGCCATGAG	CORO1A
pool 1	TGATGATGCAGGGCAGGTTC	GCCCAGATAGCTAGGTAGTGAAA	PNP
pool 1	GCTGGGACCTTAAAAGCCAGA	CTCACAGATCAGGGCCACAAA	CORO1A
pool 1	AAGAGATTTTTGTTTCTTCTTTGCAGGG	GCAGAAAGTTTAAGAACAAGTGAATGTCA	PTPRC
pool 1	GCACACTCCTTGAACAGCAGA	GTGGATGCCATTGATGTGTTGAAG	PRKDC
pool 1	ATATGAAAATGAGTACACCCATGGTTCA	CTTAGTTGTTCGATTATGTCCCTTACAA	PRKDC
pool 1	ACCTGGATACATCCAAATAAAAGCACAA	GGAAATGGACATCCAAGTGGGT	PRKDC
pool 1	CCCGAACATGAGTATAAGTGTGACT	TCAAATAATTATAAGAACATGAAGAGAGAAGCA	PTPRC
pool 1	TGCTGCTCAGGACGCATT	GCTTACTGGCCAGGCCTTC	PRKDC
pool 1	GACCATGTTGTTTTTAAGGATTTGCGTA	CTGCTAGAGCATTACAGATTTTTGAAAAG	ATM
pool 1	GAGGCCATGAAGAGCAGTGAA	CTTCCACAGACTCATGGTAAGGG	RAG1
pool 1	GTGTATGGGAGTTGGGCACTA	CTTAGGCCTTGGCTCTCCTG	RAC2
pool 1	CAAGAGAGATAACACACGCAGGTA	CGGCCAAAAGATGAAGTATACTCCAAAT	STAT5B
pool 1	TGCAGAATACTGGCCGTCAA	AGCAAACTCACATTTACAATGTTCAATTTCT	PTPRC
pool 1	CAAAACAGTATCAGATTGGCTGTCC	GCAAGGAGATCTGGGCTCTGTA	DCLRE1C
pool 1	GAGACTATCCTGGAGAACCCTTTATTTT	AAGCATTTAACAATCAAATGTGATTATAAGTGT	PTPRC
pool 1	CTGCTGACCACTGAATTAGACAAA	CAACGTGATAACTTAAACATTGCTGACC	PRKDC
pool 1	TGGAGTTCAGTTGGGATTTTATAATTGA	GCAGATAGGGCTACAGGATAAAACC	ATM
pool 1	AGAGACACCTGCAAGTGACAT	ATCTTTTTGCTAGGCATTTCAGTGTTG	PRKDC
pool 1	CAGGAAATATGACACACGGATACAC	TCCAGTAAACACCAAATCGCTTTTC	PRKDC
pool 1	TGCACCATACTGAAGTCTGTCA	ATTTGTCTTCCTGCTTCTTACTTGAT	PRKDC
pool 1	TTTCAAAATTCCAGAAAACAAGCTGCTA	TCCAAGCTCTGATAGTATTGGTGATTT	PRKDC
pool 1	GAAGGGAACTGGTGAGAGGAG	AAACTTTGCTTTCAATGCTTAACCTACA	PRKDC
pool 1	TTTAAATATGACTTGGAGGACTCTAGATTATCA	GGTGGATCCCTTTTCTTCATGTTATGTA	PTPRC
pool 1	CCTTTAAACAATCACGTGAAACCAAGA	TTTTCCATGTTTGTATAGATTCCATTGCT	PRKDC
pool 1	GTGGGTTGGACAAGTTTGCAAT	GCCTTCATTTTTCCATTTCTTAGCTCA	ATM
pool 1	GGAGAATTTCAGAGGCAAGATCCTTAA	TGATATTTTTGGCTTCTGCATCACAAG	CD3g
pool 1	GGTGATACGAGATCGTGCTGTTC	CTTCCCAGCCTAGTTCTATTTTCTTCC	ATM
pool 1	CTTTCACTCAACAACATGTTTATGTGCT	ATCTTCCAAATAACATGCCCCTCAA	CD3g
pool 1	CGGGCACTGTCTATCATCTTCATT	TGAGTCTGTGACATTGTCTCATTTTTCT	PRKDC
pool 1	ACTAAGTAAATGCAAAGCACCCTGA	CCCCTTTGTGGTTTTCTCATCAATAA	IL7R
pool 2	TTCTTTCAGCATACCACTTCATAACTGT	AATTCGAAAGTTGACAGCCAAAGTC	ATM
pool 2	GCATAGGCTCAGCATACTACACA	CCTATGTTAAAATGAAGCAGTGCTCTTC	ATM
pool 2	ACAGGAGAATATGGAAATCTGGTGACTA	CTCTAAGGGCTAAGCCAGAGAAG	ATM
pool 2	TATGAAGGAGTTATGTGTGTGTAAAACC	TCTTATCTCTAGAGTTTATCTGGCTGTGT	ATM
pool 2	AATGCTGATGGTATTAAAACAGTTTTTAAGAA	GCAATGGACTTCACCTCATCAAAATG	ATM
pool 2	ATAGTTGCCATTCCAAGTGTCTTATT	ATGAGGAAAAATTCACAAACAACAACCT	ATM
pool 2	CTCTTGCTTACATGAACTCTATGTCGT	TGTGAGTTGTCCATTTCCTTTTCCAT	ATM
pool 2	TTCCTTGGCTGCCCTTTAGAC	CACTACTAGGCCAACAAAATAGAAAACA	IL7R
pool 2	CCAGACAGCCGTGACTTACT	ACATAAAACACTCAAATCCTTCTAACAATACTT	ATM
pool 2	TTCACAGGCTTAACCAATACGTGT	CCAAGAGCAAGACTTTGCAAAATATTCT	ATM
pool 2	GAAAAGGACAGGGAGTGGTGTT	CAGGCACGACCCCATTATCT	JAK3
pool 2	GCTTGACAGCTGAATAATTTTGTGG	CCTACTTACTGTACCTGGTGACAGATAT	ATM
pool 2	CTGCAGCTTTTGTCGCAGTAG	TCTACACCCTCGCATCTCAAGA	JAK3
pool 2	ACACAGGTGGGTGATAGGTTCT	GGCTGTCTAAGTAGCTTTCAAAGACTAA	STIM1
pool 2	GCCAGGGTCTGACCCAAT	GGATCCGCAGGCCTTGTC	LCK
pool 2	GGCGTGCTCCATGCATC	CGCGGCTCAAGTAGAGCTT	CRACM1
pool 2	GCCAGACTCACTGCGTTCTTT	CGTTGTCCAGATTACGGATCTTGTA	LCK
pool 2	CTCTTGGTCTCTGATCCAACCC	TCCTCCTTCTGACCATCATTTCTCT	IL2RG
pool 2	GCACGCCTCATTGAGGACAA	GTGAATGTCCCGTAGTTAATGGCT	LCK
pool 2	TGAGATCGCCAGGTGACTGA	GGCCAGGGATAGTGAGGAAAG	CORO1A
pool 2	TTGGGACAAAATTCGAGGCTCA	CTGTTCGCTTTGGCCACAAAA	LCK
pool 2	GGGAGGCGGGTAATCCTAC	AGCCTTAGCCTTAGCCTATCCA	STIM1
pool 2	TTTCAGTTTTATGTATGATCTCTTACCTATGAC	GCATTATGAAGGTCCACTGAAGTTCT	ATM
pool 2	GGTGGTCTCCAGCAAGCATTT	GTAGCCTTCAGAACTGAAAGACTGT	STIM1
pool 2	GTCATAGTTCAGCAGAAAACAAAAGTGT	TCAGAGTGCATTATTAGCAGAAGCC	PRKDC
pool 2	TCCTGGGCATGGCAAACA	GCGTCTGTGCGGAGGAG	STAT5B
pool 2	GCCAGGCAGTCCAAATGCTAT	GGAAACTCAATTGCAAAAACCAACTCA	RAG1
pool 2	CGTTCCCTAGGTCCGAGGAG	CAGCATTGTTAGTTGCCAAGGA	CD3ζ
pool 2	CATTTGCAGCTGGGATGAGAAG	GGGATCAAGAAGCTTCCTGTTGTA	CD3ζ
pool 2	TGCTTTTATGTAAGGTTCAAGACACA	ACCACATACACACACACGATATCC	FOXN1
pool 2	GGCCCTCACAGGTCACT	GGGTCAATACCAGCGGATG	CORO1A
pool 2	GCAGGAGGCTCATGGCTT	GGATAAAGGCTGTAGGGTCAAAGG	CORO1A
pool 2	ATCTGCAACACGACTATGATCTTCC	AGAAATGGCTTCTCTGATTGCTGATT	LIG4
pool 2	AGAGGGAAGGACATCAGATGTCA	GGGTAGATGGCAGAAACTCCTTTT	CD3e
pool 2	GAAGATCAACCCTTATTCTGTACAGGT	GGACGCTCATACATGCCTTCT	RAG2
pool 2	AGGCCTCTGACTGTATCACTATTTTAGA	GGAGCCATGAGAGGAAGAAAGTT	NHEJ1
pool 2	CTTCTAAACATTACCTGACAAGGCTGA	CCTGCGTTTCAGTTTAACTTGTTTGTAT	PRKDC
pool 2	CCGGGATTAGGCAAGAGCAATT	CATGAAACCAAATTCTTGTCCTTTGTCT	AK2
pool 2	ATTACATGCCTACATCATTGCAAAAGTG	TTGTAGGCTAAAAAGTTCATACCTTGCT	PTPRC
pool 2	CAGCCGCGCTGAGAATG	ACGTGGTTCGTGCTGAAGG	RMRP
pool 2	AGTTGCCATCATGACATCTTTCTAAACA	GGTGCGGCATTATTTATCCCAGT	STAT5B
pool 2	TGGATCCAGCTATTTGGTTTGAGAAG	TGAATCAAACAAAAATAAAACCTGCCA	ATM
pool 2	ACGTCATTGCCAGCACCTAC	GGGCACCAAGTGGATTAACACA	PTPRC
pool 2	CCTTTCAGTGAGTTTTCTGAGTGCT	ACGGGAAAAGAACTGTGGTTAAATATGA	ATM
pool 2	CATTTGGGTGGTTCTTTTGTCACTA	CAGGATACTGAGGGCATGTCAATAT	CD3e
pool 2	GCATCCACGACCCCCTCT	GCTTGGGCTGGGATCCT	JAK3
pool 2	CCCCTGACCTGGGAGTGTA	GTTCAATGTCAGCTATGAGGAGGTT	ZAP70
pool 2	GCTGCCTGGCGACTTTC	GGAGAGCAGTATCCCCTGGT	LCK
pool 2	TCCTAGGTCCCAGGGATGAAAC	GTTTTCCTAACCCCAAGACCCA	PTPRC
pool 2	TCTGTGAACCCGCAGGTTT	CCACAGTGCGCTTTGCC	ZAP70
pool 2	TCTCATTTACTCAAAACGGTCATTGGT	GCCTAATATATGGGAATTCAGCACTCA	PTPRC
pool 2	GGCACTCATCCTGCCTGT	CCAGGCCAGCTCGATGTG	CRACM1
pool 2	GCCCCCATGAACGTTACCAT	TCATGTGAGCAGTGGTCTTAAAGTTATT	PTPRC
pool 2	GTGTTGGGCTCATGGATTGG	CCCTTCTCTCATAGACACCCACTTT	IL2RG
pool 2	GATCTTTTGGGCCAGCCTTTT	CACATGTGAAGGAATCTAAATACGATGAT	RAG2
pool 2	GTGGGCCCCAGCCATAG	TGGTGTTGGAGGCCCTGTA	STIM1
pool 2	TTGGCAATTGCTATTTTGGGAAACAA	GCCTTAGCTTGACAACATAACCATAAA	PTPRC
pool 2	CAAGATACACAGTAAAGGTTCAGCGA	AGGGTAGAATATTGGGCTGAGTAACA	ATM
pool 2	CAGTCTCCATGGCCACCATAA	ACCCTTAGTGGGATCACAGCA	PRKDC
pool 2	CCATCTTGAACATCTTTGTTTCTCTTCC	GAGGCCTCTTATACTGCCAAATCAATAT	ATM
pool 2	TGAATGAGGGCTTAGGATACACAT	AAATAATATCTAGAACAACATTGTGCCACA	PTPRC
pool 2	GCTGGAAGGGCATCCCAAG	CCAATGTGATGGTGGACAGCAA	RAC2
pool 2	GTGGAAAACAGGTTGAGGTGAA	CCACCTTCCTCCTATACCTCTCC	CD8A
pool 2	GAAAAGTTCCCACTATTTGCTGCT	GCCCATGATCGTTCTGAAATGATTTT	CD8A
pool 2	CATGTTGGTAATGTCGTTGAAGTCAC	TCCAAAGTCCAAACTAAACATCAGTCTT	PRKDC
pool 2	GCCCCTCCAATAGCTTGCTTTT	AAAACAGCAGCATGCTAATGAAC	ATM
pool 2	CCCCACACTCTGTCTGTCTTG	GACAACTGGGAGAAGGGTGAT	IL2RG
pool 2	CCTTCCAGGGACGCCTAGT	CCACCGCTGCTCCTCAG	RAC2
pool 2	TGTCTGGGCCTGGATTTTGTACTATA	CCCCAAAGATGAAGAAAGTTATTGGAAT	LIG4
pool 2	CCAGGCCCAATCCTCAAGTT	GTCTTCCTCCCATTCGCACT	STAT5B
pool 2	CATCAGCCTTTTGCAGGTGAAG	CCTGAGGTATTTTCAATGACTGCAGTAT	DCLRE1C
pool 2	CTTTGGAGGTGATTATTCAACCAGTCT	TCACTGCCATATGGATATGCGTTT	PTPRC
pool 2	AATGTCATGCTCTGCCCCTTTAT	GCAAACTGGGAAATCCAATAGTACCATTA	PRKDC
pool 2	GATCTAACAGCGGCTGGCA	TCTCATCAGATTCTGGCCTCTCT	STAT5B
pool 2	GCAGATGCCCATTTTGTTTCTAATACC	AGGCTTTGGTGAATAATATGTCCTTTGTA	PRKDC
pool 2	CTTCACTCCAGTTAATGCTCTCTTCA	GAACCGAGAAGTCAAGCATTATGATTTT	PTPRC
pool 2	CTCCTACAGTTCTCTCGCCAA	TTCTCAAGGAAGAAGGTGTCTCTTTTC	PRKDC
pool 2	GCTATTGCCCTTGCGTGACA	ACTGAAGACACTACTAGAGCAGCA	PTPRC
pool 2	GCCACCTACTTCTGTGGGTACA	CCTTCTACACCCTGAGAAAGACAAAG	STAT5B
pool 2	GCCAAGTCAGGGCCTCC	CCATCGAGAAACTGAAGGAGAAGAA	RAC2
pool 2	GGAAAAGAAGCTGCGCGATG	CCGTCAAGGTGTCCAGGAATTT	STIM1
pool 2	ACAATTATTTTGCTTTTCAGAAGGACGC	TTCTCACTTCCAGTTACCAACACATTTA	PTPRC
pool 2	CATGCACCAGCTGGACAAC	GTCCACCATGCCCAGGAT	ZAP70
pool 2	GGCCGTGCCAGCTGAAT	ACAAGGTCCCACTGTGAAAGG	JAK3
pool 2	GCTGTGGCTGAGGAGGATAATG	AGTTATCTTGAAGGAAGGGAGGGA	STIM1
pool 2	GGAATGAAAGTGGGATCAGGGA	GTTTGCCAAACAGACTCTTCATTCA	JAK3
pool 2	CATGTTGTAGAAGGATGGGAAACGA	GCCTGTCATACTTTGAAAGTGCAATAAT	PRKDC
pool 2	CCCACATCCCCTACCACTCT	GACCGGCACTCGCTCAT	JAK3
pool 2	TCTGAGGTGTGGAGCCCATA	TGATGAGGTAGTGGTACACCGT	ZAP70
pool 2	AATGGGCCTCATGTGTACCAG	CACGGTAAGTTCAGTCTGGGTTT	IL7R
pool 2	GCTTCTGTGCTGTCAACCCTAAG	CTGGTGACCGTCACCTAATCAG	CORO1A
pool 2	CTTCATATGCTGGCACTGTTCTC	TGTCTTAACTAAACAGATGCACATTTTCA	MAGT1
pool 2	CACCTCACCACCCTCTACTCT	CCTTTAAGGTGAGCCCGATGTG	FOXN1
pool 2	TGAAAGCCGACTTGAATATTGGCA	GGAGTGCTTTTCCATGAGCTATTACATA	PRKDC
pool 2	CTGGTGGAGTATCTGAAGCTGAAG	ACTCACATGAGTCAACGTGGATG	ZAP70
pool 2	TGATGATCTCTCTGAGGCAAAGCTA	CAATGAATTCTTGGTGATCTTTGCCTTT	PRKDC
pool 2	CTAGCCTCTTTCACTACCTAGCTATCT	GGAAAACCCTCACTGGGAATGTC	PNP
pool 2	CGCAAGGCTATAAAGTCGCTT	AGGGTATTCAGTTGTCAGTGGTTAT	PRKDC
pool 2	ACCCTCTTAAGCCCCAGTCAT	CTAGCCGGAGCAAAGTTTCACTTATA	MAGT1
pool 2	CTACCTGAGGGCACAGCATATC	GGGTTAATATAGGTGTCAAGCTGTC	PRKDC
pool 2	TGACAAGATGGACTTTTTAACCATTGT	CTCCTTCCTAACAGTTTACCAAAGTTGA	ATM
pool 2	TGCATAAAACTCTGAATGCCATTTTGAA	TCAAATTGGCCTTCTGTAGTTACAAGT	PRKDC
pool 2	AGGCAGCAGGCTGGAAAATTAT	AACACCACTTCGCTGAGAGAG	ATM
pool 2	TTGGCTCCTCGAGAAACAGTAG	CTGTTTGGGCATGATTGTATATACCA	PRKDC
pool 2	CAGGCAGAGTATCTGAGTAATTTCCT	ACAATGATTCATGGTAACTGGTTCCTT	ATM
pool 2	ACCTTGCCACAAACTCCTTATTCTT	TTTTACTCAGCATTAAGTTTCAGCTCTCT	PRKDC
pool 2	AATCTGTTTTACTGACGTTGATAGCTGT	TCACAGTGACCTAAGGAAGCTTCTAATA	ATM
pool 2	CTCACACTTACTTAGCAAGCTCCA	GGTCCAAGTACCACAAGCTAAACAG	PRKDC
pool 2	AAAGTGTATTTATTGTAGCCGAGTATCTAATT	CAAGCTCCTCCTAAGCCACTTTT	ATM
pool 2	TCATTTACGACACACTACATTTTAACCT	TTCCAGAATGGAATGCCGCATA	PRKDC
pool 2	CCCAACTTCAAGCCCTGTTGTTA	TTCGGGCTACGCAAGGATT	JAK3
pool 2	CTGGGAGGAGCATACATTTAGGG	ACCTGTGGTATTAAAAGCACTAGCATT	PTPRC
pool 2	CTCTCTCTAATTCCTCATAGGCCTCT	GTTTGCATTTGCTAAGGCCAGTA	ATM
pool 2	AATCCCATAGAGCCTCTCACCA	ACAGAAGCCTCTGCTCAGAGA	FOXN1
pool 2	AGCTTTGACTCTGAGCTGCAT	TCCATAGTAGGGACAACAACATCTTCT	ATM
pool 2	GAGAGAATCAGAGAATGAGGCAAGG	CAATGAGGCTGTCCAGCTCTT	FOXN1
pool 2	CACCCAGCCCCAATTCTTAAAAT	CAGTCTCCCGATTCTTGTTCAGT	PRKDC
pool 2	TTTACCCCAGAACAGAGTAGGGT	AGCCAAAGCCAGGATACTTGTC	FOXN1
pool 2	AGCAAGTATTTCTATAATTCCCATTTCAGCA	TCTGCCTGTAAACAGCTTCACA	PRKDC
pool 2	CAGATGGAGACCTTGGCACTG	TCTGGAGACTTGGAGAAGATGAGT	FOXN1
pool 2	GGAGAATCGCTTCAATCTGGGAT	CTCAGAAACGATCAACACGGAATTATTG	PRKDC
pool 2	GTCATGTTGTTCCCAACAGTGC	AGCGTCTTGCTGTACCTTGAC	PRKDC
pool 2	TCAATGTCTTTGTAAGTTCATTTCCTTCTGT	CAAATCACCAAGAAGATGGGCTACTATA	PRKDC
pool 2	AACCCGGCCTATTATTTCATTTCTTACA	CTAACTTGCATCCAGCTAAACCTAAAG	PRKDC
pool 2	TCCTTATACTTCCACAGATCCATCCC	GCCTTCTTTGGAAATATGTCTCTGTACT	PRKDC
pool 2	AGCTGTGCTAGGCTCAAATCC	TGAGCTGTGTGTATAGTCACCCT	PRKDC
pool 2	AATCTAGGCTCTGAGGCCCTAA	CAGCCCTGGAATCCTTTCTGAA	PRKDC
pool 2	ACTTCTCTCACAAAAGCCCAACA	GTTTCCGAAGTACTGTTCTCACTCC	PRKDC
pool 2	TCGAAAACCTCAGCAACATTCCT	AATTGAGAGGTAAAGTTGGGTTCCAA	PRKDC
pool 2	TGATTGGAGAAGAATTTCAAACAAGGT	TGATTGTGTGGCAGATGCACT	NHEJ1
pool 2	GCTTCCTCTTCTACAAATAATGACCCT	AGGAACTCCGCGGTTCAATAATT	PRKDC
pool 2	TGAAAACTTGACCCCTGTCCA	CGAGGCTCTGTCGTTCGT	JAK3
pool 2	ATTTAAATTGGTTGTGTTTTCTTGAAGGC	GAGTATCTGAAAACCGGGCTAATGA	ATM
pool 2	ACCTGGAGAGTCCAGTGAAGT	TCCACCTTCTTCTTTGTCAGCAA	RAG1
pool 2	CTTGGTAGAGAAAACCTAAGTCTTATGCT	TTTCTTGATTCCCGCACTACATTGA	PRKDC
pool 2	GAATTCTTTTAGAGCTGATGAGCACAA	CACTCCATGGTCACGTTCCTC	RAG1
pool 2	TCCAAATTAACTCTATACTCCGAGGGT	CAACCGGAGTTCAGAGCTATTCA	PRKDC
pool 2	TCTGTGGATGATTACCCAGTGGA	GCTGTGGGCAATAGTAATTTTCATGATT	RAG1
pool 2	CCACCTAACACCCAAAACACAAATG	AGTAGCCCTGTTCTGTTCCCT	NHEJ1
pool 2	TGGCCAATTTCAAACCCAGATCA	ACAACCTCTATCCATCTACAAGCCA	LIG4
pool 2	CCTGACAACTGTCCAGAGGAG	CATATGTGCATAGGCCATGTGACTA	LCK
pool 2	ACTTAGTTCCCTTTTGCATGAAAGTT	GCACATTGAGAAGGATATGAAACATCAG	LIG4
pool 2	GCCCCCTCCTGTCCTCTC	GGCTGGCCTTGGCTTCA	DCLRE1C
pool 2	GCGCTCACTTTGGGCTT	CCAGGAAATGCGCGATCCA	ADA
pool 2	GACACAGCAAGACTCCATTTCAC	AGCTCACATGTATTTGCTTTATTGGGA	DCLRE1C
pool 2	CCCTGCTTTCTGCCTCTCTAT	GCCGAAGTAGTAAAAGAGGTGAGG	ADA
pool 2	CATTTGTTTTTCTGCTCCTTTCTCCA	CGTGTCTGGAAACTTTTCTACTTTTGTT	DCLRE1C
pool 2	TGGCAATTGAGTCTAAAAGGTCGTT	CAATGAGACTAATTCTTCCTCAGCTAGA	LIG4
pool 2	GTGACCTCACTTTGTTTAGAGAACAGA	GGGAACACTGCTCTCAGACATTA	CD3d
pool 2	GAGAAATCTGCTTTCTACACATGTTCAG	AAGTGCTTTTAGTGGGATTCCATCTT	ATM
pool 2	GCCCAGCTGTGAGATGTACTTG	GGGTCAATATGCAGATGGAGGTT	JAK3
pool 2	AGCTAAAATAGTTTGGAAGCAAAGCA	CTCAACCTGCTCATTTTACTCTCCT	MAGT1
pool 2	CAAGTGGTACGCACCCGAAT	TGAGTGACCAGTGTCCTCCTC	ZAP70
pool 2	TGCCAAACTAGTACCACCTCAGT	TCATCAACTTTCCTGCAAAAGGGAA	MAGT1
pool 2	AAGAATGCAAACGAAATCTCAGGTG	TCATTAAGACACGTTCAGCTACTTTGT	ATM
pool 2	AGGTGTCAAATTCATCATCACCATCAA	AGCACAGCAAGATATGGTTTGGA	RAG2
pool 2	AGAAATTTAAGCGCCTGATTCGAGAT	AGACTTACACACAAAAGTAATATCACAACA	ATM
pool 2	GTTATGAGGTCTGGCGTTCCAA	TGATTGGTTTGAGGTTCATCTTCTTCC	RAG1
pool 2	CTAGAAGTTGCCAAGGTAGCTCA	CCCTTATTGAGACAATGCCAACATTAA	ATM
pool 2	GCAGGGAACTGGTGTGTAGT	GGCAAGCTTGAATTTATAGTATGTTGGG	STAT5B
pool 2	GGAAGACTCAGTGTGCCTGT	CAACTGTTCCTTGTCCTGGAATATCATT	IL7R
pool 2	TTCTAGACTTGTAAACATTCAGGCAAACT	TTCCCCAGCCTCCCTTTATCT	DCLRE1C
pool 2	TTCTAGGTACAACTTTTGGCATGGTT	TCAAACCCAGTGCCTGACTC	IL7R
pool 2	AGGTACAGCCCCACTGCTA	CCTCTGTCCCAGTCCCAGA	ADA
pool 2	GGAAGGGCATCTTGCTAGAAGT	TTGTCTGCCATTCTGGCCTT	ADA
pool 2	GACAGGCCTGGTCCTAGTCATA	CCTGAGTCTGCTCCATCCTG	ADA
pool 2	CATGGTACGGGCTCCGA	TTGGGAAGGAAAAGGCTATGTG	DCLRE1C
pool 2	CCTTCTAACAGAAACCTTTGAAGTAGTT	GTGGTCCGGATTATGGAGTTTACC	PRKDC
pool 2	TTTTGACTGCTATACTCTCACCAGTTG	ATGTGACAATAGTTCCTAGTACTGGAGA	DCLRE1C
pool 2	CACATAGGCAAACCCCTGAAC	ATAGCTCATGCACGACTAGTTTC	PRKDC
pool 2	CACTGTTTACCTTTAAATGTAGATCCAGCT	GCAATGGGCTAAAGGAAATAGAGATGTA	PRKDC
pool 2	GCGGTCAACTTACCCAACAAAG	CTTCTGTCACTTGTGTATCATCATACCA	PRKDC
pool 2	AAGCAATAGGATCTAAATAATGGGTGAAATGA	GTGCCCTTTAGAGAGATGAAACCT	PRKDC
pool 2	GTAGCCTGAACACTGCACATTG	CAACGTGTCAAGCTACTTAAGCAAAAAT	PRKDC
pool 2	CCCAACAGTCTGTATTTCAAGTGTAAGA	ATACATTTTTGCACAAGATTTTGAAGTTTATTG	PRKDC
pool 2	TTTCTTCTCTACATTCACGAAACTGTAA	TCATTGCAACCCCTTTAGGAGTG	PRKDC
pool 2	CCCCATCCTTCCCTCTGG	GCTGGTGCCCTGCATGT	JAK3
pool 2	GACCACATTACCTGAAATTCGCATTC	TCCCATTTGCCATTGTCTAAGCA	PRKDC
pool 2	CACAAGTGTTAGAATCTGATCTCTGCAT	GGGCTGCCCAGAAAGGATT	PRKDC
pool 2	GCGTATGATACCTTTGTAAACCTGGA	TTCCTCTTCAAAGCAGGGATGTT	PRKDC
pool 2	TGTTCTGGAATATGCTTTGGAAAGT	AGCTTCAAAGGAAGTGCTTTCAGT	ATM
pool 2	GCAGGTCCAGGGCTTCTAGAT	CGTGCGTTGACCTGGGAA	AK2
pool 2	ATGTCCAAGATCAAAGTACACTGTAAAA	AAGAAAATCTTACCTTGGTACAGTTGCT	ATM
pool 2	CCTTCTTGGACCCAACATTAGATAAACA	CCCAGCCTTTCATTGCTGTCTT	AK2
pool 2	AATGCATGCTTATAATATGAAGAATGCTTTATC	TGATGTGCAGCTTCACTTCTACAAAA	PTPRC
pool 2	CCCAACAGTGATGGGTGGAG	TAGGCTGAAGGTTAGGGATACCA	CD3g
pool 2	GGGAAGGCTTTACCTTGACTTGAA	AAGAATGAATTTTTCCCTGGTCTTTGA	STAT5B
pool 2	CAAGAAGATGGTTCGGTACTTCTGA	AAGCTCACCAGAACAGCAAATACT	CD3g
pool 2	TGGAATACAATCAGTTTGGAGAAACAGA	ACTATCATTACCTGGAATTCAGCCTCTA	PTPRC
pool 2	ATGAAGTACCCACTCCAAATTCTCAC	GGAAGGGAGCTAGACTTAGAAGCA	CD3g
pool 2	AGGGTGTTCCCTCTCGTCAT	GGAATGCTCACAGCCACTCTG	PRKDC
pool 2	TGGCATTTGCATTAATGTAGTTTTATTTATTCT	AGTATTGTTTCCACATTCCACATTCTCA	PTPRC
pool 2	TTTTTAATTCTTGTTGAAAGCGAGGCTA	TGCCGTGCAACGATAACTTCT	PNP
pool 2	CCTCTCCTGATGCTTCATCCACTA	TCTGAAACTTCTCTTTGCCCCAT	DCLRE1C
pool 2	ACTATAACAGAGTGCCACTTAAACATGAG	CGCTTAATGAATGGCCCTAATAACATAG	PTPRC
pool 2	AGGTAATATATGCCTTTTGAGCTGTC	ATTGAAGGTGTCAACCAATAAACTTCT	ATM
pool 2	GGGTTTTTGCTAGTTCAGCTCTTAC	TGGATCAAGGAGGAGTGATTCAAGA	PRKDC
pool 2	TGTGTAGGAAAGGTACAATGATTTCCA	TTGTGCCTCCACTGTCCAAAA	ATM
pool 2	ACCAGCACAAAAGATGTCCAGATTA	TGTCATTGTTCTAACCACAGCTTTCA	PTPRC
pool 2	GCCAGGAGCTCTCGAAGACT	GAAGAAGGACTGAGAAGGAGAGTG	JAK3
pool 2	CAATTCAGTTAGCTGTGGAGTCTCT	AATAACAGTAAAACACTAATCCAGCCAA	ATM
pool 2	GCACCCGGCCTATGTTTATATACT	TTTCTTACGATAGTGGTTTCAGAAGTTCAA	ATM
pool 2	GGTTTTTAATGAAGATACCAGATCCTTGGAG	ATTCTGTGACTTCTGAAGGTGATCTTTT	ATM
pool 2	CCCTTGGAATGGGAGCAGAAT	AATTCCAAGAACATCCCTCAGTCC	PNP
pool 2	TTCATCAAAATCCACCATGGCAAAAA	ACTGATGATAAACGAGATTGCTTTCAAA	MAGT1
pool 2	GCGGTAGAGGAGAGAACAATGG	TTTGAGGCATCTGGCAGACAA	CD3e
pool 2	CCTAACTGTGAGCTGTCTCCATTAC	GCTTTCTAGGTTTGACCTCTTGTCTT	ATM
pool 2	AACTCCCCAGTAGGACCCTT	GACTGTTGAAAGAACTTGTGTGTTCAT	CD3d
pool 3	GTGAAGTTTTGTTAACCACTTGTGCT	CCCATCATCTTGGTCCCCATTC	ATM
pool 3	GTTCAGACTCTAAAGAAAAGCTAAAATTAGAGA	TCAGGAGTTGCAAGTTTTCCATGAA	PRKDC
pool 3	TGGTTTGAGTGCCCTTTGCTA	CGTGTTTCTCTGCAGTAATGTATTACAC	ATM
pool 3	GCTTGGCTAAGAAGAGACGGATATT	GTCTTACTTTGTCCTTGTTTTCCCATA	PRKDC
pool 3	CAGCTGATGTAGTAATCTAAGCAAGGT	GGCTTGTGTTGAGGCTGATACATT	ATM
pool 3	CAGGAACACATCCAGGAAAATGAC	TGGCATTAGAAATGTTTTGATTTGTGAA	PRKDC
pool 3	GCACAGTCATTTTGGAGATCCTG	TCTTTTTCCCTCAGGCTTTCTGTT	ATM
pool 3	GGTCCAGGAGAGCCTCAGATTAT	ACTGGCTCAATAAAAATTTCTAGTACTTTCA	PTPRC
pool 3	TTTTACAGACAGTGATGTGTGTTCTGA	GGCGCTTAAATTTCTCAACTTCTTTCT	ATM
pool 3	TCTCTGGTTTTCTGTTGATATCTTTGATT	TCCATGCTGCTTGGTAATGAAGT	ATM
pool 3	GGATTTCGTAATATTGCCGTCAAAGAAA	GGCTTTTTGTGAGAACACAGGTTTTAA	ATM
pool 3	TTTCATTTTTCTTAACACATTGACTTTTTGGT	TGAAGATTTAGCCATTCCAAAACCAGAT	ATM
pool 3	ACTATATATGGCTGTTGTGCCCTTC	GGTCTGAGCAGTAGTTACACACAAA	ATM
pool 3	GCCTCAGGGCTTGTACTCAT	GGGCGCTAATCGTACTGAAAC	PRKDC
pool 3	CTGGACCCCAGACTGAGGTA	GGACTTTTCACCTCTGATTTCTGGTT	JAK3
pool 3	ACTGGCCCCGTAGGGTAT	CCGTGGTCAGGATCTTCCC	CORO1A
pool 3	TTGTTGGCTTACTTTAAAATTATTTCTCTCC	GTGAAAAGGGTCCTCTACTGTATTTGAT	ATM
pool 3	TCTTTGACTTATCTCACAGCAAAGAAGTAG	CAAGTTTTCAGAAAAGAAGCCATGACAT	ATM
pool 3	CGAAGGGAGATTCTTCCAGGTT	AGCAGCTTTATACTGTAAACTACTGGAT	ATM
pool 3	CAGAGTCCTCAGTGTGTAGCCTA	TCACGCCACCAACTTTCTCA	RMRP
pool 3	ACCTACTTTCTCCCCGGTCTT	CCTTCTCAAAGCCCAGATCTCC	LCK
pool 3	CCTTACGGAAGTTGCATTGTGTC	GCTGACCCAGTAAATAACTTCCAGAAT	ATM
pool 3	CAGGGAGAGGTGGTGAAACAT	AGGGCATTGAAAGATGGATGGG	LCK
pool 3	TCTTAGCAGCTCTTACTATCTTCCTCAA	TTATACCTTTTTCTTGGGTTTTGGCT	ATM
pool 3	TCTCCATCTCTGGAACCACAGTA	TGGTACCTGTTCTGGAGACCTG	CD3e
pool 3	GGGCTATAGGTGCCAACTCT	TTGGTGAATGCTAATATCTTCCTGGTAA	NHEJ1
pool 3	CCATACACCTGAATCTGAAAGGCT	CAGTGCATGGATCTGGCAGAA	RAG2
pool 3	CAGTGGCTGAGAAGAGTGAACC	GTGCTGCAGAGACACCTGTT	CD3ζ
pool 3	TGGACAAAGTAAAGCAGGATGCTAA	GGAGGTTTGGAGTTTCCTCATTTATGT	PTPRC
pool 3	CATTTTTCTGTGGTTCTGTGGGT	CTTGGAGTCTGAAAAGCATCAATACATC	RAG2
pool 3	AGGTCCGCCTGGAGCTA	CCCGGGCCCTCTCCTAA	CD8A
pool 3	AGCAATCCCAGGAATACCGATATTCTA	GTGCCCATCAACCAAAGAACAT	LIG4
pool 3	GCCACACTGGACAAGCATCTC	GCTCAGCAAAACGCTGTGAATT	RAG1
pool 3	GCTTGAGACCTTCCAAGACCAA	TCAGTCCTAGTGCCACCCT	CD3ζ
pool 3	CCGCCTTGGGCTTGTTTTG	CTCAGCCTCGCTGCTTG	CD8A
pool 3	GGAAGGCTTCATCCCCTTCAA	CGGCTGTCGTCGGATCTTC	LCK
pool 3	TCCCTTGCAAAAGGAAGAAAATAGAACT	GGTTGAGATGAAAGGATTCCACTGAAA	ATM
pool 3	CATTAAGTGGACAGCGCCAGA	CCTTCCCATCACCCTTTCAGTT	LCK
pool 3	CCATATGTGAGCAAGCAGCTGA	GGAAGAACAGGATAGAAAGACTGCTTAT	ATM
pool 3	ATTAGTGCAGTTTTAAAATCCTTTTTCTGT	ACAGCATCCTTTGGTAACAGCAT	ATM
pool 3	ATGAAGGGCAGTTGGGTACAG	AAGTAACTATCTTAAGGGTTGCTCCA	ATM
pool 3	CTACCATGCTTGGCTTTCAATCC	GCCCAAAGCACTGATTGTTTGTT	STAT5B
pool 3	TTCTGTCAAAGTCTATAGTATATGTATTCAGGA	CATGGCATCTGTACAGTGTCTATAACAA	ATM
pool 3	GACTGTCACAACGACTCTGCTAT	CTGACAGGATTGGAGCAATGATGTA	PRKDC
pool 3	GCAACACCTCTTTTCCCATCCT	CACTTTGACATGCAAAGCACTCT	IL7R
pool 3	ACTTGTTTTCATTGTTCTCAGGTACCTC	GTTTCCCCTCAAAGGAATCCTTCTT	RAG1
pool 3	CTCTGGGCCTCTCTGAAGGA	ACTCCAAATGTCAGATCCCATCCTA	CORO1A
pool 3	GCTCTTCCTGAAGCGCGAT	GCAAACTGCTGTGAGACAGACA	ZAP70
pool 3	GAGATGTTGGAGAGTCTTAGTAGCAGTA	CTGTTCTCACCCCCTCCTTG	STIM1
pool 3	CAAACCCTCTTGGGTAATCTCTCA	GAGAATCCTTTCCTGTTTGCATTGG	IL2RG
pool 3	GCAGCAGTCCCGAGCTT	GTCCGGCTGGAGGCTTTA	CRACM1
pool 3	AGACACCTGAGGAAACTATGAACTCT	AGCTGGTGAACTGAATGTGAGT	PTPRC
pool 3	CAGCAACGCCTCAGGTGA	AGACAGTGGAGAGAGAGCTTCTT	ZAP70
pool 3	AGGAGTTCAAAAGTTGTGTCAAAGATACA	TGTTCCTAGCTTTGGCAGCAA	PRKDC
pool 3	AGGTGACCTGTGTGGAGATCTT	TTCTAAGGCCAAGTTGCTGCT	STIM1
pool 3	GAAGCCGAGAACAAAGTGGATG	CTGTTTGAGGTTGTGAAGAATTTGGATT	PTPRC
pool 3	GCTTGATTCCCACAGGGAGAC	GCTCTGAAAGGTCCTTCGTGAA	ADA
pool 3	AGTATCCCCGGACTCTTTGGAT	CTAATTTCCTGCAATTTCTGCACTTGAA	PTPRC
pool 3	CGCTCTGTCTTGAGTATGTCCA	GCAGCATGACTAGGATGGTTCAA	ADA
pool 3	AGCAAGAATATAATTGCCACTCAGCTT	TCAAAGCCCTATGTTGTTGGAATTGA	PRKDC
pool 3	AGAAGGAAGAAGGTGTGTAAGCAAG	TGCAACACCTTCACCTAAAATAATCAT	ATM
pool 3	CTAGAACCCAGACCTGAAGCC	TTCCTGATTTGTTCTCCACCTTCTC	FOXN1
pool 3	CCTTCCACTGGGCCCAATAT	GGGTGGGTCTATTGGGTTGG	JAK3
pool 3	GCACTGACTTTGCGGTCTTG	GGGTACGTAGCCATCCTTGAG	CORO1A
pool 3	AAAGCACCCATACGTCTTGGTT	CATCCAGGTGCCTGGACATC	JAK3
pool 3	TCAGTTTTTCAGGCTGCTTTTCTG	CTTTGCCTTGTTTCCTATAAACCTGTT	DCLRE1C
pool 3	CGATCCACTAGGGATGCACT	CCCCTCTGACCAGGACTGA	JAK3
pool 3	ACATCGTCTACCTCTGTGGCA	CTGGGACTCCTTGGAACTGAAC	CORO1A
pool 3	GCAGGTCAAGGATAGCACTGG	CCCACCATAATGTCACTCCTACTGA	JAK3
pool 3	CCCTTCCTCCAACTTTCCAAGG	TGGCTTGGGTTTGTGTTTCTCT	CD3ζ
pool 3	CCTTTTCACATGTCAGACACACTTCT	CAAACACAGATCAGCGGTCCT	LCK
pool 3	GCAGCGGCATACACTTCTTTATATCT	GGCTGTCAATATGACATGAGAAGGAAAA	PRKDC
pool 3	GCAGTGGGCACCCTAACTC	GAGGTTCCCAAGAACTGGCA	STIM1
pool 3	CGTTTTCCCAGGTCCAGTCTTG	AAGAGCTGTCTCCAACTGTGATATTTTT	CD3d
pool 3	GCCTGCAGTTCTCTTTCCTCTG	CATGTCATCCACGTCGTCAGT	STIM1
pool 3	GGAAAAACAACTTTCGCAACCTGAA	GTCTCAGGTGGTCCCATCTCT	CD3g
pool 3	GGAGGAGGACACTGGTCACT	CATCAACTCATCGGGCACCA	ZAP70
pool 3	ACAACTGTTTTGAGAATTTCAAATGAGTATAG	CCGAGTGCCCTCTTCCA	PTPRC
pool 3	AACGGCACCTACGCCATT	CGACTGCCCCTCTTCGG	ZAP70
pool 3	ACCTTAAAGAGCAGTTCAGGATTAGAGA	TATTGATTTTTGGAAGATATTTGATTGCCTAAA	PRKDC
pool 3	TCTTCCTCTCTGCCCCATGT	GCTGTGGGCCTTGTCCAG	STIM1
pool 3	GCCTGGGTCTCCACAAACATC	TTCAGCTGCATATGAAGTTATGGTACAA	PRKDC
pool 3	CCCATGAGCGCATGCAC	GACGGCGAAGACGATAAAGATCA	CRACM1
pool 3	CCTGTCCCTCATCTATGGGAAG	CGGCATCTCCCAGAACAAGTT	ZAP70
pool 3	GCAGGCACCAGATCTCTGT	GGGTGAGGGACCCAGGTT	IL2RG
pool 3	CTTTAATTCCATAGGCCATTCTCTCTCTT	TTCCTTTTGCAGATTTGTGTTCAACTTT	LIG4
pool 3	GGCTAGTCTTCTCCCAGCTGA	CCATCCAGTCGGGCATCAC	ZAP70
pool 3	GCCAAAGTCTGATTGAGGAACCA	CTGGACGTGCTACAGTCCT	STAT5B
pool 3	GTCCTTAGTGATATTGACCAGAGTTTCA	ATGTTGGCAGGTTAAAAATAAAGGCTAA	ATM
pool 3	GGGCTTTGTAAACATGGTACTAAGAGA	GGGAAGGTGTTGGGCTTTG	PTPRC
pool 3	CAGCAGACCAGCCAATTACTAAAC	GCTTGGGCAAAGGAAATATAATACTGAGA	ATM
pool 3	CCCCCTCAAAGGTGTTGATGA	CAGTGAAACAAGTTGAATGCGTAGTAAA	PRKDC
pool 3	TTTGTAACGAAAGCAGCTAACTTTGG	CATCGTAAGTCACACTCTGCTTCT	STAT5B
pool 3	TCCACTCTCATTCTAACTTCCTGATTCA	CGTGGATCTCTTCAGACATCTCC	PRKDC
pool 3	GGAAAGCTGGGCCAGGATAAG	TTGTGTTCTGTCCTAAGAAAAGATGTGA	STAT5B
pool 3	TCACCAAGGGTCTAAGTCCCAA	CCACACAACATCATTGAACTCGAT	PRKDC
pool 3	ATGGAATTAAAACATCCACAAGAGTGAT	TGGTCTCTGGCAGGCTTTC	STAT5B
pool 3	CATGTTCGCTCCTCTCCCTTC	GGGCCAATTAGAAATCAACCTTCTTTTA	MAGT1
pool 3	CGTAAGATATAAGTTGTTCCCCTCAAAGA	CTTCTCTATTTCCTGCTACCCCAAA	STAT5B
pool 3	CTACTGCACTAACTTGGCCCTT	ACTGCTCTCCAACTGCATAGAC	MAGT1
pool 3	CACCAATAGTGCACCCTGAGT	CCATCCTGAGGCATGGTTAGG	STAT5B
pool 3	GATCACTCTTTTTCCATAGTACAGGCA	TTTTGTCTGTGCGAATTTCTCCTTAAAC	MAGT1
pool 3	CACCCTTTTTGGTGAGAAGTAGGAT	ATTCCGAGCATGTTAAAAGCAATGG	PTPRC
pool 3	CAAAAGTGTTGTCTTCATGCTAGTTTAA	GAACTTCTTTTTCACCAGTGTGGTTTAT	ATM
pool 3	GCTTTTCCTTAGGGAGCATCTTATGAT	ATGACTGTGTGTCCCACATTAAACA	PTPRC
pool 3	GAGATGGAATCAGTGATTTCAGATTGT	GCAAACAACATTCCATGATGACCAAATA	ATM
pool 3	CCGTTATGTTGACATTCTTCCTTGTGA	AGACAAACAAGGAGCTGAATGAAATATGT	PTPRC
pool 3	CCACCTGAGGAGACACTGAATAGAT	GAGGAGTTCAACCCTCCAAAAGAG	AK2
pool 3	ACTTTAAGAATCTACTGAGCTCTCTTCT	CAAGACTAGAGAATGACGTTTTATGACA	PTPRC
pool 3	CTTTACATGGCTTTTGGTCTTCTAAGTG	ATGCAGCTACTACCCAGCTAAAATT	ATM
pool 3	CCCAATTCCTCTTCCACCCAGA	GTTGGCAGAACCTCCTCAACA	JAK3
pool 3	CTGTAACTCCAGGTGGTTCCC	ACAGCTGTCAGCTTTAATAAGCCATTA	ATM
pool 3	GCTCCAGGTCCATGATGTACTT	GCTAAAGCCTGGGTTTGTGTGT	JAK3
pool 3	CCCTCCTACCATCTTAGTATCTAATGCT	TTTACAAACATCTTGGTCACGACGATA	ATM
pool 3	ATTTTGGTATTATCCACTGAAGACTGCAT	CCCAGTTATGGTACTTCTCCTTTCTTTT	PRKDC
pool 3	GCTATCCAGGATATGCCACCTTT	CTTCCTCTTCAGCTATTACACCCAT	ATM
pool 3	GGGACACTGTCACAAAAGTGAAAA	GCTTACATATTCTGCTCCTTGCC	PRKDC
pool 3	AGAATGAAATGAGAAGCTTGGAGCA	TTTCAAAGGATTCATGGTCCAGTCAA	ATM
pool 3	GGAGGTGTTTAGCAGAGTCGT	TTAATCTTAGTGGAGTTGAAAGGAAGCA	PRKDC
pool 3	GCAGCTATGTACACGTTGCTTG	CTGCATAGGCTACACTTTCAAGTAAAAA	ATM
pool 3	GAGTTCAAAGAAATAATCAGGCATTGCT	TGATGAACTTTATGACATTCTGCTTCCAT	PRKDC
pool 3	GGTTTTGATTCCACATCTGGTGATTAGA	CAGTCTCTCTTTGCTGTGCCAT	ATM
pool 3	AGAGTTCAGAAGAATAAACATGACTGCT	TCTTCACTCACAACGAAATTGTCTCA	PRKDC
pool 3	CCTTCTATCTGTCTGGTTGAATCCTTT	GGGAATGACCACATATGCACAC	IL2RG
pool 3	ACTCCTACAATAACAATAGTGCACACC	GCCATGTTGTGTGAATTGATTTGTCA	PRKDC
pool 3	AATATATTATGCAGAAGCCCAGCTC	GTTGCCTCTGTTTGCTTCATAACA	PRKDC
pool 3	AAACACATCACCCAAAACACAACTC	GTATTGCTCCTCTTGGAGAAGTAGTTTC	PRKDC
pool 3	ACTCTATGCTACCTTTGAAAGCAATACC	TGTAGTTGAACAAAAGGGCCAGA	PRKDC
pool 3	ACCTTATAAGAGAATCACACGAGCCT	TGTGCCTTCTTTAATTCCATTCCTTCT	PRKDC
pool 3	GCGAGAATACATCACGTCTAGAATCT	GACAATTGCATGCTTTCTTATTGAAGTG	PRKDC
pool 3	CCTAACATTTTGAGCAGAGCGAGTAA	CTTCCAGAGTGGGTACCCTTC	PNP
pool 3	CGACCTGCCACTGGAGAAG	CACGGGACTGTTTTTCTAGTGAAGA	PRKDC
pool 3	CATGGATTTGGATCTTTCTTCATCTTGG	CCCGTCATTTCATTCATTCTAAACTGTT	CD3g
pool 3	CCCAAGAGCAGGGCTAGTG	CTGTCCAGGGATCCTTTCGG	PRKDC
pool 3	GTTCTTTCTCTCTTGGGCCTTTCA	GGTGAGAGGTGCAAGTATGTCT	FOXN1
pool 3	TGACAGTTGAATTTGTGGTACCTGT	TCTGTTCTGTGTTATGTCGTCTGATTTT	PRKDC
pool 3	CTGAGCCCCTTCTCTGGATGTATA	GGGAAATGTACCTGTAGGAATAGATGG	FOXN1
pool 3	AACATGGGCCGTTGTCTCAT	GGCATGTTTTAAAATACAGGCGGTT	PRKDC
pool 3	ATTGTGCTCAGTTTAGTTCACTTACTGT	TCACATGGCTTAACATGACACCTTAAAT	PRKDC
pool 3	CACATACACAGAAATTCCCCCAAGA	GGCCGGTCATCAACTGATCC	PRKDC
pool 3	TGCTGAAAACCATAGCACAGTC	GAAAACAATGGAGGAGAAGGAATTCAC	PRKDC
pool 3	GTCTAGGGTCTTGGGAGCTGTA	TCACTGGCTTGATGAAAACCTTAGATT	PRKDC
pool 3	GAAACATGCACTTTCACTAAGCAGAA	CACAGCTTGATTGATTTATAACATGGCA	PRKDC
pool 3	TTCTGTAAAGTTCCTTACCGCCAA	TGGGATACATTGACCATTGCTTTCT	PRKDC
pool 3	GACTTTAAAACTGCATAGGCCACAAT	TCTCCCTGAGAAACAAGCAGAATTTTT	PRKDC
pool 3	TGCTTGAGGTGAGTTTTTGCATTTT	TGATTGACTCTGCAGCCAAC	ATM
pool 3	CAGGAAGCCTGTTCACTTCGT	GAAACCCGAGGTGAAAATGAACC	PRKDC
pool 3	AAGGTTAGGTGCTTTTAAGTGCTCAATA	CCTTGCGTTTTCCACGAATTGAAA	LIG4
pool 3	CCCATTCCTTAGCTGGTGCATA	GCTGGACATGAGACTGGAAGG	CD3d
pool 3	CCTCCTTGCAGAAGAAGTGCT	TCACTGTTACCAGGACAGACAAC	JAK3
pool 3	TCACTTCGCACCCGTAGAATC	AGGGCTTTCCTTTGCTGTTACTTAT	NHEJ1
pool 3	ACAGTTCCATTTCCCATGTTGCT	CAATCCTGACTCAAACTAACAATGATGAA	RAG2
pool 3	TTCCTCAGGTAAGAAATAAAATGCTACTT	CCAAATTATGCTGGTCCCCTTATGTT	MAGT1
pool 3	CAGAGGAGCCAGTGCTGTT	CTGCTGCCGCTTGACAAAG	JAK3
pool 3	CAGCATGTGAAGATTGACAGGGA	GGGCCAAGCTATCATCCTTCAAC	FOXN1
pool 3	AAAGGCAGTCCGTTTTTCATTCAC	GCCTCCCAGCTCAAGCATTAA	RAG1
pool 3	TCAAGCTGCAAGTCAAAGCCT	GTGATGGCTTTCACAGTCCTGTA	RAG1
pool 3	GGGCACACCCAGATGATAACC	TCTTTTCAGAGTCAAAGACATCCAAAGT	DCLRE1C
pool 3	CCCCATGTGAGGTTTACTTCCC	GCAAGGAGCTTGGTACTAAGATGTAT	RAG1
pool 3	CCTTCAGGCTCTCACCCTCA	CTCGGCCTCTGGGAAGAC	FOXN1
pool 3	CAGACTCACTCCCTCTCTCCAA	GCTGATTCTCTCCTCCTCCCT	ADA
pool 3	GATGGGAACCACGTCTCTTGT	ACTCCAAAGTGGAGCCAATCC	ADA
pool 3	ACCACCCTTCACCTCTTTTGTC	GATTCTGATCTGCAAACTTGTTATTGTGT	LIG4
pool 3	CTCAGGTCATGCAATTCCCTAGT	GCTGAGTGGAAATCACTTGAATACTGTT	PRKDC
pool 3	CGTTCACCATCTAGCTTGGTTTCTAT	TTGCATAATGTCACTACAGATCTGGAAA	LIG4
pool 3	CCTCTTTGCTAAGACCCTTTGACT	CCTCAAAGGTCTCCCAACATTTG	NHEJ1
pool 3	TGTCTCACTGCTTAGAGTAGTTGGT	ATAACAGAACAAGGAAGTCAAGGCT	DCLRE1C
pool 3	TTGGATAAAGACACTGACTTGTGCTT	ACTCTTTAGATAAACAGGTCATAAACAAGG	ATM
pool 3	CCCTGTCAGAAAACTCTATAGACCTACT	TGCTTCTCAGATTCTTCTAGTTGCTG	IL7R
pool 3	GCACACCGTCTGTGGATAGG	CTGGACCACAATTCCCAGGTT	RAC2
pool 3	ACCCCCAAGCTAACACTTAAAATACTTT	CCAGCTTCAACTTCCAAATGGTAAC	PTPRC
pool 3	GTACTTCCTCCCGCACCAC	GTCCAAGACTAGCCCAGGAAAC	CD3e
pool 3	ACTCCTAGAGCAAAGATGCCA	CCGAGGTAGAGTGGGTGGAA	PTPRC
pool 3	CCCAGCCCCCTATTAATTTTAGACC	CTAGGTCCTAATGATAACTGCTTTCCAT	DCLRE1C
pool 3	ATCACCCCCATCACACTTTGTTTATTA	TTGAACCGATTTTAGATGGCATCTT	ATM
pool 3	ACTAACCTTTTTCATGCAGTCCACAT	GCAGTTTCTTATGTCTGTCTTGCTC	PRKDC
pool 3	GAGCTAAGAAATGGAAAAATGAAGGCAT	AGACCAAGTCACTCTTTCTATGCAAAA	ATM
pool 3	TTGCCAGAGATCAATTTTACCTCATCA	AGTGTTCATTGATTTGGCCTTTTTGATT	PRKDC
pool 3	GACCCATCTCCTTCAAAGGAATTAAGA	GGCTGTGGAGTTGGGCTAAT	AK2
pool 3	AGAGAATGTTCTGGTCACGGAAAG	ATTTCTTCTTTTTAATTCCACACACACATACAA	PRKDC
pool 3	GAGTCTCAACACGGGAAACATAGT	GACCCAATAATTGCAAAACAGCTCTT	PRKDC
pool 3	TTTTCTTATCCCTGACTTCCTTCCTTTG	GGGAAGGAATAGTCATCAGCAAAA	PTPRC
pool 3	AGACCCCGGCCCAATCTA	CCCCGCTCCATCACAGAT	JAK3
pool 3	CCCGAGGCCCATACCAATC	CTCTTGACCCATACAACCTTGTGT	RAC2
pool 3	GCGAAGAGCCTATAAATGGAAGCC	GGGTGTTTTGCCCTGAGTAATTAAC	DCLRE1C
pool 3	GCATTGATTTTGGGACCCACAT	GGAGAAGAACTTGAGGCTCGTG	STAT5B
pool 3	GAAACAGAGATGCTTCTGAGAGTCA	CCTAAATGAGAAGGGCCAGCTT	DCLRE1C
pool 3	TCTTTTAGATGAAAAATATGCAAACATCACTGT	CTCATTGTTTGTGCAAGTATTGTTTCCA	PTPRC
pool 3	ACTGCTGTTGTTCCAAGTATTCCT	AGAAATGTCCAGTGTTTAATGCATTTGG	AK2
pool 3	AAATAAATGTGTGCGTGAAATATTGCAT	CAAGTAACATACTCACTCCCAAAATCTG	PTPRC
pool 3	AAGGTCATGCCATATTTCAAAAGGA	AAGAGAGACAGAGGATGTCTAAGCA	IL7R
pool 3	TCAGCATACTTTTATTGTATGCATGGTATGA	GCCCAGTGATAACTTACAAGATGTTGA	PTPRC
pool 3	ACTGAAGTATGTTACAAACTGAGGCAAA	GATTTCTTAGTCACCAAGATGGCTCAT	DCLRE1C
pool 3	GCATCTTATACCAAGGCCCTTAAGTTAT	TTTGTGTGAAGTATCATTCTCCATGAA	ATM
pool 3	AGACCTTTGAATATGCTGTTCTGTTCA	CACAGTCTGGACTTTGCCATC	JAK3
pool 3	TTTTACCAAATACCTGCAAAATTCCACC	AGTGATTCGTGATTGAATGGTACAATGT	PRKDC
pool 3	CACTATCAGGCATGAGTACAGTACC	GAGATGCCAGACGACTCCAA	PNP
pool 3	TCTTCTTCAGATGCTTTAACACCACTTT	ATGTACATTAAATGAATGAATGAGTGCTATTTT	PRKDC
pool 3	TCGGATTGTTTGCTTCGAAGGT	ACAGCTCCTAGAGAAGTCTTTAAATCCT	PNP
pool 3	ATTTTCATTTTGGAAGTTCACTGGTCTA	TCATCATGTATACTTACAGGGCTTTTGG	ATM
pool 3	TCCTAAGAGTTGAGGGAAGAGTCC	GCAAGTTTCATACGGATCCCATTGAA	CD3e
pool 3	CTGTAACTCATATGTATCACCCCGTTT	TATTTTCCTGATAATGTATATTTTCATGGCTCG	MAGT1
pool 3	ACAACTAATCGATGGGAGTAAGAGGAA	CAGCGTAACATTTCTTTAACATGAAGGG	PRKDC
pool 4	CGGCCTTTTCCTATGCTTTTTAAAAGG	ATGGCAGCCAGGACAACAATGC	STAT5B
pool 4	ATATTTGACAACATACTGACATAACCTTGAAGT	AATAAATAGCCCAGTGATAACTTACAAGATG	PTPRC
pool 4	TCACCTACCCGGACTGGAT	GGAGCTCACCATGGCGAAG	CRACM1
pool 4	CCGCTCCAGGTCCATGATG	CTAAAGCCTGGGTTTGTGTGTG	JAK3
pool 4	GCAACCAGCTGAGCGACTA	GGATGGGTGTGAATGGCTGAC	CORO1A
pool 4	GAGATGGTTGTTCCCACTGGTT	AGAGGTAGACGATGTTGGTGTCA	CORO1A
pool 4	GCACTTCAGCTCCACTGTCT	GCTGCTCCGTGAGTTTGAGAC	CD8A
pool 4	GAGAGAAGATGCGTGGGTTTCT	TCCCGTATCAGAAAATCATGGTAGTG	JAK3
pool 4	CTTCGACTGCCTGCGAGA	ACCTTTTCCTCCCTCCTATCCC	ZAP70
pool 4	TTAGCTTTTCTGTGGCTGGTGAA	GCAGTTCTCACACACATCGATGT	LCK
pool 4	CCTCATGCTGGTCATGGAGATG	ACTGAGGGTTAGCTCTGCTTTG	ZAP70
pool 4	GGGCCAAAGTCTGATTGAGGAA	CAGCAGACCATCATCCTGGAT	STAT5B
pool 4	CATCTTGATCCATCAGGCTTTGGT	TCATCTGTGCTCCTTTGGTTCTG	PTPRC
pool 4	CCAGTGCCAAAGCACTTTTCTG	AATCTTAGTGGAGTTGAAAGGAAGCA	PRKDC
pool 4	TGAACAGCATTATTGGAAGAACAGAAAGA	TCTGCTTTACCTCCTGCAAGATG	PRKDC
pool 4	GACCATCAACAAACTCCTGGACAT	GGTCACGATGAATATAATTCCGCTCTT	LCK
pool 4	CGCGCAGTCTCTGGTCA	GGAAGCTCGGGACTGCT	CRACM1
pool 4	CAGAGGAGCCAGTGCTGTT	CTGCTGCCGCTTGACAA	JAK3
pool 4	CTCATCGGCCTCACACTCT	AGGAGTTCCTGCGGATGATG	JAK3
pool 4	ACGTCTCTCCGCCTCAGA	CCCAACCACGCTCTGTTG	CD8A
pool 4	CGCGCTCACTTTGGGCT	GAATTCCAGGAAATGCGCGAT	ADA
pool 4	GTAACTATTGACTGTCACAACGACTCT	GGGTAAAACTTAATTGCAATCTAGCTTGAT	PRKDC
pool 4	TGCTGCTCAGGACGCAT	GCTTACTGGCCAGGCCTT	PRKDC
pool 5	ACCTTATAAGAGAATCACACGAGCCTTA	TGTGCCTTCTTTAATTCCATTCCTTCT	PRKDC
pool 5	CATTAAGAAACATGCACTTTCACTAAGCA	GTCACAGCTTGATTGATTTATAACATGGC	PRKDC
pool 5	AGCATTGTCCCAGAGAACAGTG	TGAGAGGAACATTAACTGAAACTTGGAAAA	STAT5B
pool 5	TGTCCTGCTGCCCTTCTTTG	TGGAGGGAGGGTCAATACCAG	CORO1A
pool 5	CCGTTCGTTCCCAGGGTT	GCCCGTTAAGAAGAGCGTG	ADA
pool 5	CTGTCATATAGCGGCTCAGAACA	CACAAAATTTGGGATTATTGGAGTGGA	JAK3
pool 5	CCCAAGTCTTTCGTTTTGGCT	CACTCGCTCATGGCCAAGTA	JAK3
pool 5	CCGGAAGATGACTGGATGGAAA	ACTCTATTCTTTCAAGGGCCTGTAGT	LCK
pool 5	CAGATCGACGTGGCCATCAA	TCTTGCCGACCAGGAACTTG	ZAP70
pool 5	TGTGCGCTTCCACCACTTT	GTCTGGCGCACGTAGTCA	ZAP70
pool 5	GCAGAAGGCATGGCATTCATTG	CTGTCCACTTAATGGGAAACTTGG	LCK
pool 5	CTTCCACTGGATCAGCTCGTC	CCAGCATGAGAGCAGAACCTG	STAT5B
pool 5	TAACAGAAACCTTTGAAGTAGTTTTCCAGT	CATTGCCATGCATGACATTATAGCAG	PRKDC
pool 5	ACATCATTCAACATCTTGTAAGTTATCACT	TGGGTATATAAATCCTCTTATGAATTCAACAAA	PTPRC
pool 5	GTGCTCCATGCATCCGGA	AGGCTCATCACCTCGGAGT	CRACM1
pool 5	CTGATAAGGAAACACAGGCAGAGAGA	ACAAGGACACCATCGAGAAACTG	RAC2
pool 5	GGACATCCCGCTCACATCC	GTCCCAGCATCATAGGCCC	JAK3
pool 5	GGCCGAGCAGAAATAGTAGC	GGATCGGACCTGGAACCTG	CD8A
pool 5	GCGCCAAGCTTAAAGCCT	CGGACTCTGATATGGCTTGTCA	CRACM1
We designed a genetic diagnosis panel to cover all exons and UTRs +/- 5 bp of 28 SCID genes (causative genes of combined immunodeficiencies in IUIS classification of PID at 201119) and ATM (66,261bp) using an Ion AmpliSeq designer software v2.2.1 following guide of the website.
