# Supplementary material for: Centralized rapid genetic diagnosis of combined immunodeficiency in Japan
Source: Pediatr Int. 2025 Jun 3;67(1):e70085. doi: 10.1111/ped.70085 (PMC12130913; doi:10.1111/ped.70085)
Supplement: Supplementary file 3 — Table S3. [file PED-67-e70085-s003.xlsx]

## Sheet: TableS3
Table S3	Molecular defects identified with oursystem and immuno-phenotype or clinical features
Case	Country	DNA	Age	TREC	Gene	zygosity	Nucleotide changes	Predicted amino acid changes	Immuno-phenotype or Clinical features	Total lymphocyte counts [/µl]	Serum immunoglobulin levels (IgG/IgA/IgM) [mg/dl]
				(copies/µl)
SCID1	Japan	PB	2m.o.	0	ADA	homo	c.218+2T>G	splice anomaly	T-B-NK-	n.d.	n.d.
SCID2	India	DBS	2.5m.o.	0	ADA	homo	c.845G>T	p.Arg282Leu	T-B-NK-	55	233/<17/<25
SCID3	Japan	PB	3m.o.	0	ADA	compound hetero	c.218+2T>G	splice anomaly	T-B-NK-	n.d.	n.d.
							c.632G>A	p.Arg211His
SCID4	India	DBS	3m.o.	0	ADA	homo	c.466C>T	p.Arg156Cys	T-B+NK+	1643	309/<7/n.d.
SCID5	India	DBS	4m.o.	0	ADA	homo	exon 2, deletion	-	T-B-	n.d.	n.d.
SCID6	Japan	PB	2m.o.	0	DCLRE1C	homo	exon 1-3, deletion	-	T-B-NK+	n.d.	n.d.
SCID7	India	DBS	4m.o.	0	DCLRE1C	homo	exon 1-3, deletion	-	T-B-NK+	4921	<199/<36/<25
SCID8	India	DBS	4.5m.o.	0	DCLRE1C	homo	exon 1-3, deletion	-	T-B-NK+	724	<95/<17/n.d.
SCID9	India	DBS	5m.o.	0	DCLRE1C	homo	exon 1-3, deletion	-	T-B-NK+	n.d.	n.d.
SCID10	India	DBS	7m.o.	0	DCLRE1C	homo	exon 1-3, deletion	-	T-B-NK+	n.d.	n.d.
SCID11	Japan	PB	2m.o.	0	IL2RG	hemi	c.865C>T	p.Arg289Ter	T-B+NK-	n.d.	n.d.
SCID12	Japan	PB	3m.o.	0	IL2RG	hemi	c.627delC	p.L210Cfs*63	T-B+	n.d.	n.d.
SCID13	Japan	PB	3m.o.	0	IL2RG	hemi	c.391C>T	p.Gln131Ter	T-B+NK-	n.d.	n.d.
SCID14	Japan	PB	4m.o.	0	IL2RG	hemi	c.116-1G>T	splice anomaly	T-B+NK-	1441	<202/<17/n.d.
SCID15	Japan	PB	4m.o.	0	IL2RG	hemi	c.979G>A	p.Glu327Lys	T-B+NK-	n.d.	n.d.
SCID16	India	DBS	5m.o.	0	IL2RG	hemi	c.8_9insA	p.Pro4fs	T-B+NK-	n.d.	n.d.
SCID17	India	DBS	5m.o.	0	IL2RG	hemi	c.854G>A	p.Arg285Gln	T-B+NK-	n.d.	n.d.
SCID18	Japan	PB	6m.o.	0	IL2RG	hemi	c.282G>A,	splice anomaly	T-B+	n.d.	n.d.
SCID19	India	DBS	6m.o.	0	IL2RG	hemi	c.594+5G>T	splice anomaly	T-B+NK+	816	56/n.d./n.d.
SCID20	India	DBS	6m.o.	0	IL2RG	hemi	c.455T>C	p.Val152Ala	T-B-NK-	1808	<202/20/171
SCID21	Japan	PB	9m.o.	0	IL2RG	hemi	c.676C>T	p.Arg226Cys	T-B+	n.d.	n.d.
SCID22	Japan	PB	9m.o.	0	IL2RG	hemi	c.664C>T	p.Arg222Cys	T-B+	n.d.	n.d.
SCID23	Japan	PB	4y.o.	0	IL2RG	hemi	c.982C>T	p.Arg328Ter	chronic bronchitis, absence of thymus	n.d.	n.d.
SCID24	Japan	PB	16y.o.	0	IL2RG	hemi	c.924G>A	splice anomaly	multiple verruca vulgaris	n.d.	n.d.
SCID25	Swiss	DBS	9m.o.	0	IL7R	compound hetero	c.616C>T	p.Arg206Ter	T-B+	n.d.	n.d.
							c.617G>A	p.Arg206Gln
SCID26	Japan	PB	19m.o.	0	IL7R	compound hetero	c.616C>T	p.Arg206Ter	T-B+	n.d.	n.d.
							c.617G>A	p.Arg206Gln
SCID27	Japan	PB	6m.o.	0	JAK3	compound hetero	c.421-10G>A	splice anomaly	T-B+NK-	n.d.	n.d.
							c.1568G>A	p.Trp523Ter
SCID28	Japan	PB	12m.o.	0	LIG4	compound hetero	c.232G>A	p.Glu78Lys	T-B-NK+	n.d.	n.d.
							c.827G>A	p.Gly276Asp
SCID29	Japan	PB	2y.o.	0	LIG4	compound hetero	c.1341G>T	p.Trp447Cys	IgG subclass deficiency, immune thrombocytopenia, neutropenia	n.d.	n.d.
							c.1513_1514insTC	p.Arg505fs
SCID30	Swiss	DBS	5y.o.	0	LIG4	compound hetero	c.877C>T	p.Arg293Ter	T-B-NK+, microcephaly, recurrent diarrhea, chronic purulent bronchitis	n.d.	n.d.
							c.1345A>C	p.Lys449Gln
SCID31	India	DBS	10m.o.	0	NHEJ1	homo	c.544_545delGA	p.Glu182fs	T-B-NK+	n.d.	n.d.
SCID32	India	DBS	11m.o.	0	NHEJ1	homo	c.221_222delGT	p.Cys74fs	T-B+NK+	1118	<90/<21/25
SCID33	India	DBS	1.5m.o.	0	RAG1	homo	c.2923C>T	p.Arg975Trp	T-B-	4720	427/<16/35
SCID34	India	DBS	4m.o.	0	RAG1	homo	c.2923C>T	p.Arg975Trp	T-B-	663	<202/<17/<25
SCID35	India	DBS	4m.o.	0	RAG1	homo	c.1211G>A	p.Arg404Gln	T-B-	2352	<202/n.d./<21
SCID36	Japan	PB	4m.o.	0	RAG1	compound hetero	c.232C>T	p.Gln78Ter	T-B-	n.d.	n.d.
							c.2867T>C	p.Ile956Thr
SCID37	India	DBS	4m.o.	0	RAG1	compound hetero	c.2210G>A	p.Arg737His	T-B-	n.d.	n.d.
							c.2447G>A	p.Gly816Glu
SCID38	India	DBS	5m.o.	0	RAG2	compound hetero	c.734C>T	p.Pro245Leu	T-B-NK+	n.d.	n.d.
							c.1247G>T	p.Trp416Leu
SCID39	India	DBS	1.25y.o.	5.65×103	STIM1	homo	c.1285C>T	p.Arg429Cys	severe erythroderma, developmental delay, loss of eyebrows	14840	1316/n.d./<21
AT1	India	DBS	2y.o.	7.6×101	ATM	homo	c.6547G>T	p.Glu2183Ter	ataxia	n.d.	n.d.
AT2	India	DBS	3y.o.	9.8×101	ATM	homo	c.6547G>T	p.Glu2183Ter	ataxia, telangiectasia	n.d.	n.d.
AT3	India	DBS	4y.o.	4.7×101	ATM	homo	c.6547G>T	p.Glu2183Ter	ataxia, telangiectasia	n.d.	n.d.
AT4	India	DBS	6y.o.	1.3×101	ATM	homo	c.6219_6229delCTGCCATATTC	p.Cys2074fs	ataxia, telangiectasia, lymphoma	n.d.	n.d.
AT5	India	DBS	7y.o.	0	ATM	compound hetero	c.1339C>T	p.Arg447Ter	ataxia, telangiectasia, pneumoniae, diarrhea, developmental delay	n.d.	n.d.
							c.8473C>T	p.Gln2825Ter
AT6	India	DBS	9.5y.o.	1.85×102	ATM	compound hetero	c.2838+2T>C	splice anomaly	ataxia, telangiectasia	n.d.	n.d.
							c.3145_3146delTT	p.Leu1049fs
